# Supplementary material for: Scalable Parallel Manipulation of Single Cells Using Micronozzle Array Integrated with Bidirectional Electrokinetic Pumps
Source: Micromachines (Basel). 2020 Apr 22;11(4):442. doi: 10.3390/mi11040442 (PMC7231381; doi:10.3390/mi11040442)
Supplement: Supplementary file 1 [file micromachines-11-00442-s001.zip]

Archive with 8 entries (8 files):
- MovieS1_005_100kHz_10Vpp_+3V00-1.avi
- __MACOSX/._MovieS1_005_100kHz_10Vpp_+3V00-1.avi
- MovieS2_005_100kHz_10Vpp_-3V00-1.avi
- __MACOSX/._MovieS2_005_100kHz_10Vpp_-3V00-1.avi
- MovieS3_FluorescentBeads(15fps)3xV4.mp4
- __MACOSX/._MovieS3_FluorescentBeads(15fps)3xV4.mp4
- MovieS4_CellSuction.mov
- __MACOSX/._MovieS4_CellSuction.mov
